# Supplementary material for: A novel method for detecting extra-home range movements (EHRMs) by animals and recommendations for future EHRM studies
Source: PLoS One. 2020 Nov 30;15(11):e0242328. doi: 10.1371/journal.pone.0242328 (PMC7703910; doi:10.1371/journal.pone.0242328)
Supplement: S2 File — The algorithm written in R and used for detecting extra-home range movements within a 2-day moving window following a 60-day home range period in this analysis. (R) [file pone.0242328.s002.R]

library(rgdal) 		###Bindings for the geospatial data abstraction
library(adehabitatHR) 	###Home range estimation
library(raster)		###Provides classes and functions to manipulate geographic (spatial) data in raster format
library(maptools)	###Tools for reading and handling spatial objects
library(rgeos)		###Interface to geometry engine
library(sp)		###Classes and methods for spatial data
library(geosphere)	###Spherical geometry
library(move)		###Contains tools to visually and statistically analyze animal movement data (calculates UD using DBBMM)
library(BBMM)		###Brownian Bridge Movement Model
library(PBSmapping)	###Mapping fishereies data and spatial analysis tools
library(moveud) 	###DBBMM individual time-step UD
library(beepr)          ###Emits an audible "beep" when script is done running

setwd("...")
###Replace ... with actual file name for code to run

animal=read.csv("AnimalX.csv")
###Replace AnimalX with the file name for each individual animal csv file

outdir='...'
###Replace ... with actual file name for code outdirectory to save to

periods=501
###Number of 60-day period iterations used in the Moving-Window analysis for each individual. This will vary based on the amount of data for each individual.

brownian.bridge.2=function (x, y, time.lag, location.error, area.grid = NULL, cell.size = NULL, 
                            time.step = 10, max.lag = NULL) 
bbmm.contour.2=function (x, levels, locations = NULL, plot = TRUE)

PREStart=41808-1
PREEnd=PREStart+59
PreS=PREStart
PreE=PREEnd
###Sets the start and end dates of the preperiod home range to be analyzed; for AnimalX, 41808 is the Julian Date for the first day of data

WinStart=41868-1
WinEnd=WinStart+1
WinS=WinStart
WinE=WinEnd
###Sets the start and end dates of the 2-day moving-window periods in which EHRMs are looked for, beginning immediately after the 60 day PreHR

for(i in 1:periods){
  PreS[i]=PREStart+i
  PreE[i]=PREEnd+i
}

for(i in 1:periods){
  WinS[i]=WinStart+i
  WinE[i]=WinEnd+i
}

PrePd=list()
WinPd=list()
out.bbmm=list
lev=c(50,95)
###50%, 95% home range contours

inwindow=list()
alloutside=data.frame()

for (p in 1:periods){
  PrePd[[p]]=subset(animal, JulianD>=PreS[p] & JulianD<=PreE[p])
  outname=assign(paste0("AnimalXPrePd",p,sep=""), as.data.frame(PrePd[c(p)]))
  out.bbmm.2=brownian.bridge.2(x=outname$X, y=outname$Y, time.lag=outname$LagMin[-1], location.error=15, cell.size=100)
  contours=bbmm.contour.2(out.bbmm.2, levels=lev, locations=outname, plot=TRUE)
  probs=data.frame(x=out.bbmm.2$x,y=out.bbmm.2$y,z=out.bbmm.2$probability)
  out.raster=rasterFromXYZ(probs,crs=CRS("+proj=utm +zone=16 +datum=NAD83"),digits=5)
  raster.contour=rasterToContour(out.raster,levels=contours$Z)
  raster.contour=spChFIDs(raster.contour,paste(lev,"% Contour Line",sep=""))
  out=spTransform(raster.contour, CRS("+proj=utm +zone=16 +datum=NAD83"))
  out=SpatialLines2PolySet(out)
  out=PolySet2SpatialPolygons(out)
  out=as(out,"SpatialPolygonsDataFrame")
  out$UDlevels=paste(rev(lev))
  out$BandID=paste("AnimalXPrePd",p,sep="")
 
  out2=spTransform(raster.contour, CRS("+proj=longlat"))
  out2=SpatialLines2PolySet(out2)
  out2=PolySet2SpatialPolygons(out2)
  out2=as(out2,"SpatialPolygonsDataFrame")
  out2$UDlevels=paste(rev(lev))
  out2$BandID=paste("2AnimalXPrePd",p,sep="")
  ###This set of code is necessary for the dist2Line function used later. Sets the polygon in longlat coordinates
  
  WinPd[[p]]=subset(animal, JulianD>=WinS[p] & JulianD<=WinE[p])
  h=as.data.frame(WinPd[p])
  coordinates(h)= c("X", "Y")
  proj4string(out)=proj4string(h)
  h$inout=!is.na(over(h, as(out, "SpatialPolygons"))) 
  utmcoor=SpatialPoints(cbind(h$X,h$Y),proj4string=CRS("+proj=utm +zone=16"))
  longlatcoor=spTransform(utmcoor,CRS("+proj=longlat"))
  h$dist=dist2Line(longlatcoor,out2,distfun=distHaversine)
  k=as.data.frame(h)
  k$period=p
  inwindow[[p]]=k
 }

allinwindow=do.call(rbind,inwindow)
alloutside=allinwindow[allinwindow$inout %in% FALSE,]
alloutsidedist=alloutside[alloutside$dist.distance >= 500,]
final_list_all=as.data.frame(summary(as.factor(alloutside[,28])))
final_list_dist=as.data.frame(summary(as.factor(alloutsidedist[,28])))

write.csv(alloutside, file="...", row.names=FALSE)
###Replace ... with actual, full file name that the csv will be saved as
write.csv(final_list_all,file="...", row.names=TRUE)
###Replace ... with actual, full file name that the csv will be saved as
write.csv(final_list_dist,file="...", row.names=TRUE)
###Replace ... with actual, full file name that the csv will be saved as
beep()
